# Supplementary material for: Preparation and evaluation of a small-diameter vascular graft with dual anticoagulant and anticalcification functions
Source: Regen Biomater. 2026 Apr 10;13:rbag070. doi: 10.1093/rb/rbag070 (PMC13176455; doi:10.1093/rb/rbag070)
Supplement: rbag070_Supplementary_Data [file rbag070_supplementary_data.zip]

Archive with 1 entries (1 files):
- Carotid artery replacement in rabbits.tif
